# Supplementary material for: Coloration Modeling and Processing of Commodity Plastic Buttons in Supercritical Carbon Dioxide
Source: Materials (Basel). 2023 Jan 17;16(3):907. doi: 10.3390/ma16030907 (PMC9917541; doi:10.3390/ma16030907)
Supplement: Supplementary file 1 [file materials-16-00907-s001.zip]

Archive with 1 entries (1 files):
- materials-2127429-supplementary.pdf
